# Supplementary material for: Five-Year Evaluation of the PROA-NEN Pediatric Antimicrobial Stewardship Program in a Spanish Tertiary Hospital
Source: Antibiotics (Basel). 2024 May 30;13(6):511. doi: 10.3390/antibiotics13060511 (PMC11200588; doi:10.3390/antibiotics13060511)
Supplement: Supplementary file 1 [file antibiotics-13-00511-s001.zip]

Archive with 1 entries (1 files):
- antibiotics-3008090-supplementary.pdf
